# Supplementary material for: FAM76B regulates NF-κB-mediated inflammatory pathway by influencing the translocation of hnRNPA2B1
Source: eLife. 2023 Aug 10;12:e85659. doi: 10.7554/eLife.85659 (PMC10446823; doi:10.7554/eLife.85659)
Supplement: Figure 1—source data 1. [file elife-85659-fig1-data1.zip]

Archive with 4 entries (3 files):
- Figure 1-Labeled uncropped western blot images (source data 1-3)/Figure 1-source data 1.pdf
- Figure 1-Labeled uncropped western blot images (source data 1-3)/Figure 1-source data 2.pdf
- Figure 1-Labeled uncropped western blot images (source data 1-3)/Figure 1-source data 3.pdf
- Figure 1-Labeled uncropped western blot images (source data 1-3)/
