# Supplementary material for: FAM76B regulates NF-κB-mediated inflammatory pathway by influencing the translocation of hnRNPA2B1
Source: eLife. 2023 Aug 10;12:e85659. doi: 10.7554/eLife.85659 (PMC10446823; doi:10.7554/eLife.85659)
Supplement: Figure 1—source data 2. [file elife-85659-fig1-data2.zip]

Archive with 4 entries (3 files):
- the raw unedited unlabelled versions of the gel images with tiff format ú¿Figure 1-source data 1-3)/Figure 1-source data 1.tif
- the raw unedited unlabelled versions of the gel images with tiff format ú¿Figure 1-source data 1-3)/Figure 1-source data 2.tif
- the raw unedited unlabelled versions of the gel images with tiff format ú¿Figure 1-source data 1-3)/Figure 1-source data 3.tif
- the raw unedited unlabelled versions of the gel images with tiff format ú¿Figure 1-source data 1-3)/
