# Supplementary material for: FAM76B regulates NF-κB-mediated inflammatory pathway by influencing the translocation of hnRNPA2B1
Source: eLife. 2023 Aug 10;12:e85659. doi: 10.7554/eLife.85659 (PMC10446823; doi:10.7554/eLife.85659)
Supplement: Figure 4—source data 2. [file elife-85659-fig4-data2.zip]

Archive with 27 entries (22 files):
- revised Figure 4 -raw unedited unlabelled versions of gel images with TIFF format/
- revised Figure 4 -raw unedited unlabelled versions of gel images with TIFF format/Source data 1 (Fig.4b)/
- revised Figure 4 -raw unedited unlabelled versions of gel images with TIFF format/Source data 1 (Fig.4b)/Total β-actin.tif
- revised Figure 4 -raw unedited unlabelled versions of gel images with TIFF format/Source data 1 (Fig.4b)/cytoplasmic  β-actin.tif
- revised Figure 4 -raw unedited unlabelled versions of gel images with TIFF format/Source data 1 (Fig.4b)/cytoplasmic hnRNPA2B1.tif
- revised Figure 4 -raw unedited unlabelled versions of gel images with TIFF format/Source data 1 (Fig.4b)/nuclear hnRNPA2B1.tif
- revised Figure 4 -raw unedited unlabelled versions of gel images with TIFF format/Source data 1 (Fig.4b)/nuclear laminB.tif
- revised Figure 4 -raw unedited unlabelled versions of gel images with TIFF format/Source data 1 (Fig.4b)/total hnRNPA2B1.tif
- revised Figure 4 -raw unedited unlabelled versions of gel images with TIFF format/Source data 2 (Fig.4e)/
- revised Figure 4 -raw unedited unlabelled versions of gel images with TIFF format/Source data 2 (Fig.4e)/cytoplasmic hnRNPA2B1.tif
- revised Figure 4 -raw unedited unlabelled versions of gel images with TIFF format/Source data 2 (Fig.4e)/cytoplasmic β-actin.tif
- revised Figure 4 -raw unedited unlabelled versions of gel images with TIFF format/Source data 2 (Fig.4e)/nuclear hnRNPA2B1.tif
- revised Figure 4 -raw unedited unlabelled versions of gel images with TIFF format/Source data 2 (Fig.4e)/nuclear laminB.tif
- revised Figure 4 -raw unedited unlabelled versions of gel images with TIFF format/Source data 2 (Fig.4e)/total  β-actin.tif
- revised Figure 4 -raw unedited unlabelled versions of gel images with TIFF format/Source data 2 (Fig.4e)/total hnRNPA2B1.tif
- revised Figure 4 -raw unedited unlabelled versions of gel images with TIFF format/Source data 3 (Fig.4g)/
- revised Figure 4 -raw unedited unlabelled versions of gel images with TIFF format/Source data 3 (Fig.4g)/GAPDH.tif
- revised Figure 4 -raw unedited unlabelled versions of gel images with TIFF format/Source data 3 (Fig.4g)/IKBα.tif
- revised Figure 4 -raw unedited unlabelled versions of gel images with TIFF format/Source data 3 (Fig.4g)/IKK β.tif
- revised Figure 4 -raw unedited unlabelled versions of gel images with TIFF format/Source data 3 (Fig.4g)/IKKα.tif
- revised Figure 4 -raw unedited unlabelled versions of gel images with TIFF format/Source data 3 (Fig.4g)/P-IKKα β.tif
- revised Figure 4 -raw unedited unlabelled versions of gel images with TIFF format/Source data 3 (Fig.4g)/p-IKBα.tif
- revised Figure 4 -raw unedited unlabelled versions of gel images with TIFF format/Source data 4 (Fig.4i)/
- revised Figure 4 -raw unedited unlabelled versions of gel images with TIFF format/Source data 4 (Fig.4i)/GAPDH.tif
- revised Figure 4 -raw unedited unlabelled versions of gel images with TIFF format/Source data 4 (Fig.4i)/Nuclear p65.tif
- revised Figure 4 -raw unedited unlabelled versions of gel images with TIFF format/Source data 4 (Fig.4i)/cytoplasmic p65.tif
- revised Figure 4 -raw unedited unlabelled versions of gel images with TIFF format/Source data 4 (Fig.4i)/lamin B.tif
