# Supplementary material for: FAM76B regulates NF-κB-mediated inflammatory pathway by influencing the translocation of hnRNPA2B1
Source: eLife. 2023 Aug 10;12:e85659. doi: 10.7554/eLife.85659 (PMC10446823; doi:10.7554/eLife.85659)
Supplement: Figure 4—figure supplement 1—source data 2. [file elife-85659-fig4-figsupp1-data2.zip]

Archive with 3 entries (2 files):
- Figure 4-figure supplement 1-Raw western blot images with tiff format (Source data 1)/fam76b.tif
- Figure 4-figure supplement 1-Raw western blot images with tiff format (Source data 1)/β-actin.tif
- Figure 4-figure supplement 1-Raw western blot images with tiff format (Source data 1)/
