# Supplementary material for: FAM76B regulates NF-κB-mediated inflammatory pathway by influencing the translocation of hnRNPA2B1
Source: eLife. 2023 Aug 10;12:e85659. doi: 10.7554/eLife.85659 (PMC10446823; doi:10.7554/eLife.85659)
Supplement: Figure 4—figure supplement 3—source data 2. [file elife-85659-fig4-figsupp3-data2.zip]

Archive with 7 entries (6 files):
- Figure 4-figure supplement 3-Raw western blot images with tiff format (Source data 1)/cytoplasmic hnRNPA2B1.tif
- Figure 4-figure supplement 3-Raw western blot images with tiff format (Source data 1)/cytoplasmic β-actin.tif
- Figure 4-figure supplement 3-Raw western blot images with tiff format (Source data 1)/nuclear hnRNPA2B1.tif
- Figure 4-figure supplement 3-Raw western blot images with tiff format (Source data 1)/nuclear laminB.tif
- Figure 4-figure supplement 3-Raw western blot images with tiff format (Source data 1)/total hnRNPA2B1.tif
- Figure 4-figure supplement 3-Raw western blot images with tiff format (Source data 1)/total β-actin.tif
- Figure 4-figure supplement 3-Raw western blot images with tiff format (Source data 1)/
